# Supplementary material for: Enhancing the Thermoelectric Performance of GeSb4Te7 Compounds via Alloying Se
Source: Materials (Basel). 2023 Apr 25;16(9):3368. doi: 10.3390/ma16093368 (PMC10180192; doi:10.3390/ma16093368)
Supplement: Supplementary file 1 [file materials-16-03368-s001.zip]

Archive with 1 entries (1 files):
- materials-2322235-supplementary.pdf
